# Supplementary material for: New genera of philopotine spider flies (Diptera, Acroceridae) with a key to living and fossil genera
Source: Zookeys. 2011 Sep 8;(127):15–27. doi: 10.3897/zookeys.127.1824 (PMC3175128; doi:10.3897/zookeys.127.1824)
Supplement: XML Treatment for Eulonchiella [file zookeys.127.1824-treatment1.xml]

<!DOCTYPE tp:taxon-treatment
  PUBLIC "-//TaxonX//DTD Taxonomic Treatment Publishing DTD v0 20100105//EN" "tax-treatment-NSO.dtd">
<tp:taxon-treatment xmlns:tp="http://www.plazi.org/taxpub"><tp:treatment-meta><mixed-citation publication-type="journal"><person-group><name><surname>Gillung</surname><given-names>Jéssica P.</given-names></name><name><surname>Winterton</surname><given-names>Shaun L.</given-names></name></person-group><article-title>New genera of philopotine spider flies (Diptera, Acroceridae) with a key to living and fossil genera</article-title><source>Zookeys</source><day>8</day><month>9</month><year>2011</year><volume>2011</volume><issue>127</issue><fpage>15</fpage><lpage>27</lpage><pub-id pub-id-type="doi">10.3897/zookeys.127.1824</pub-id></mixed-citation></tp:treatment-meta><tp:nomenclature><tp:taxon-name>
                    	<tp:taxon-name-part taxon-name-part-type="genus">Eulonchiella</tp:taxon-name-part>
                    <object-id xmlns:xlink="http://www.w3.org/1999/xlink" xlink:type="simple">http://species-id.net/wiki/Eulonchiella</object-id>
                    </tp:taxon-name><tp:taxon-authority>Meunier</tp:taxon-authority><xref ref-type="fig" rid="F1">Figs 1E–G</xref><xref ref-type="fig" rid="F2">2</xref><tp:nomenclature-citation-list><tp:nomenclature-citation><tp:taxon-name>Eulonchiella eocenica</tp:taxon-name><comment><xref ref-type="bibr" rid="B7">Meunier 1912</xref>: 177 – <xref ref-type="bibr" rid="B6">Meunier 1910</xref>: 177, <xref ref-type="bibr" rid="B1">Brunetti 1926</xref>: 583, <xref ref-type="bibr" rid="B5">Hennig 1966</xref>: 7, <xref ref-type="bibr" rid="B2">Evenhuis 1994</xref>: 311. Type species: <italic><tp:taxon-name>Eulonchiella eocenica</tp:taxon-name></italic> Meunier, 1912: 177.</comment></tp:nomenclature-citation></tp:nomenclature-citation-list></tp:nomenclature><tp:treatment-sec sec-type="Type material"><title>Type material.</title><p><bold>Neotype</bold> male, Baltic amber (#DB 10-12) (CAS).</p></tp:treatment-sec><tp:treatment-sec sec-type="Diagnosis"><title>Diagnosis.</title><p>Body shape arched; colouration non-metallic brown-black; head spherical, size slightly smaller than thorax width; eye bare; male frons narrowed; eyes contiguous above and below antennal base; posterior margin of eye rounded; proboscis length greater than head length; position of antenna in middle of frons; flagellum shape stylate; palpus present; thorax with postpronotal lobes enlarged, medially contiguous to form collar; legs not greatly elongated, tibial spines absent; pulvilli present; subscutellum slightly enlarged; wing hyaline, markings absent; costa ending in radial field; <!--PageBreak-->costal margin straight in both sexes; humeral crossvein present; alula well developed; anal lobe not enlarged; R2+3 present; R4+5 present as single vein; radial veins meeting wing margin before wing apex; cell r4+5 bisected by crossvein 2r-m, narrow elongate; discal cell present, closed apically; medial veins M1, M2 and M3 present; medial veins<!--PageBreak--> tapered and faint towards margin; cell m3 absent; CuA1 joining M3 and petiolate, not reaching wing margin; CuA2 fused to A1, not reaching wing margin, petiolate; abdomen smooth, shape rounded, cylindrical, similar width to thorax.</p></tp:treatment-sec><tp:treatment-sec sec-type="Comments"><title>Comments.</title><p>The above diagnosis is based on a neotype male of <italic><tp:taxon-name>Eulonchiella eocenica</tp:taxon-name></italic> Meunier deposited in the Poinar collection (#DB 10-12) (to be ultimately housed in CAS). <xref ref-type="bibr" rid="B5">Hennig (1966)</xref> discussed this monotypic genus based on drawings by <xref ref-type="bibr" rid="B6">Meunier (1910)</xref> and a drawing provided by Frank Hull (published in <xref ref-type="bibr" rid="B5">Hennig 1966</xref>) before the type was destroyed. The enlarged abdomen in the drawing by Hull indicates that the original type was a female. The specimen examined herein is a male based on the narrower abdomen, despite the genitalia being obscured by an opaque mass. Like many Baltic Amber taxa, <italic><tp:taxon-name>Eulonchiella</tp:taxon-name></italic> is closely related to a group of Afrotropical genera including <italic><tp:taxon-name>Dimacrocolus</tp:taxon-name></italic>, <italic><tp:taxon-name>Parahelle</tp:taxon-name></italic> and <italic><tp:taxon-name>Thyllis</tp:taxon-name></italic> (<xref ref-type="bibr" rid="B5">Hennig 1966</xref>), all with relatively complete wing venation. <italic><tp:taxon-name>Eulonchiella</tp:taxon-name></italic> can be differentiated from all other <tp:taxon-name>Philopotinae</tp:taxon-name> genera by the legs not being elongate, eyes not pilose, wing venation relatively complete, proboscis elongate and palpi being present.</p><fig id="F1" position="float" orientation="portrait"><label>Figure 1.</label><caption><p><italic><tp:taxon-name>Quasi fisheri</tp:taxon-name></italic> gen. <italic>et</italic> sp. n. <bold>A</bold> head and postpronotal lobes, anterior <bold>B</bold> wing <bold>C</bold> head, lateral. <italic><tp:taxon-name>Schlingeriella irwini</tp:taxon-name></italic> gen. <italic>et</italic> sp. n. <bold>D</bold> wing. <italic><tp:taxon-name>Eulonchiella eocenica</tp:taxon-name></italic> Meunier <bold>E</bold> head and postpronotal lobes, anterior <bold>F</bold> habitus <italic>in situ</italic>, lateral. Scale line = 0.2 mm.</p></caption><graphic xmlns:xlink="http://www.w3.org/1999/xlink" xlink:href="ZooKeys-127-015-g001.jpg" position="float" orientation="portrait" xlink:type="simple"/></fig><fig id="F2" position="float" orientation="portrait"><label>Figure 2.</label><caption><p><italic><tp:taxon-name>Eulonchiella eocenica</tp:taxon-name></italic> Meunier (Baltic Amber). Body length = ca. 4.5 mm.</p></caption><graphic xmlns:xlink="http://www.w3.org/1999/xlink" xlink:href="ZooKeys-127-015-g002.jpg" position="float" orientation="portrait" xlink:type="simple"/></fig></tp:treatment-sec><ref-list><ref id="B7"><mixed-citation xmlns:xlink="http://www.w3.org/1999/xlink" xlink:type="simple"><person-group><name name-style="western"><surname>Meunier</surname><given-names>F</given-names></name></person-group> (<year>1912</year>)<article-title> Coup d’oeil retrospectif sur les dipteres du succin de la Baltique</article-title>. <source>Annales de la Societe Scientifique de Bruxelles</source><volume>36</volume>, <fpage>160</fpage>–<lpage>186</lpage>.</mixed-citation></ref><ref id="B6"><mixed-citation xmlns:xlink="http://www.w3.org/1999/xlink" xlink:type="simple"><person-group><name name-style="western"><surname>Meunier</surname><given-names>F</given-names></name></person-group> (<year>1910</year>)<article-title> Sur un Cyrtidae de l’ambre de la Baltique</article-title>. <source>Bulletin de la Societe Entomologique de France</source><volume>9</volume>, <fpage>177</fpage>–<lpage>179</lpage>.</mixed-citation></ref><ref id="B1"><mixed-citation xmlns:xlink="http://www.w3.org/1999/xlink" xlink:type="simple"><person-group><name name-style="western"><surname>Brunetti</surname><given-names>E</given-names></name></person-group> (<year>1926</year>)<article-title> New and little-known Cyrtidae (Diptera)</article-title>. <source>Annals and Magazine of Natural History</source><volume>18</volume>, <fpage>561Z</fpage>–<lpage>606</lpage>.</mixed-citation></ref><ref id="B5"><mixed-citation xmlns:xlink="http://www.w3.org/1999/xlink" xlink:type="simple"><person-group><name name-style="western"><surname>Hennig</surname><given-names>W</given-names></name></person-group> (<year>1966</year>)<article-title> Spinnenparasiten der Familie Acroceridae im baltischen Bernstein</article-title>. <source>Stuttgarter Beiträge zur Naturkunde</source><volume>165</volume>, <fpage>1</fpage>–<lpage>21</lpage>.<!--PageBreak--></mixed-citation></ref><ref id="B2"><mixed-citation xmlns:xlink="http://www.w3.org/1999/xlink" xlink:type="simple"><person-group><name name-style="western"><surname>Evenhuis</surname><given-names>NL</given-names></name></person-group> (<year>1994</year>)<source> Catalogue of the fossil flies of the world (Insecta: Diptera)</source>. <publisher-name>Backhuys Publishers</publisher-name>, <publisher-loc>Leiden</publisher-loc>. [iv] + <lpage>600</lpage> pp.</mixed-citation></ref></ref-list></tp:taxon-treatment>
