# Supplementary material for: New genera of philopotine spider flies (Diptera, Acroceridae) with a key to living and fossil genera
Source: Zookeys. 2011 Sep 8;(127):15–27. doi: 10.3897/zookeys.127.1824 (PMC3175128; doi:10.3897/zookeys.127.1824)
Supplement: XML Treatment for Quasi [file zookeys.127.1824-treatment2.xml]

<!DOCTYPE tp:taxon-treatment
  PUBLIC "-//TaxonX//DTD Taxonomic Treatment Publishing DTD v0 20100105//EN" "tax-treatment-NSO.dtd">
<tp:taxon-treatment xmlns:tp="http://www.plazi.org/taxpub"><tp:treatment-meta><mixed-citation publication-type="journal"><person-group><name><surname>Gillung</surname><given-names>Jéssica P.</given-names></name><name><surname>Winterton</surname><given-names>Shaun L.</given-names></name></person-group><article-title>New genera of philopotine spider flies (Diptera, Acroceridae) with a key to living and fossil genera</article-title><source>Zookeys</source><day>8</day><month>9</month><year>2011</year><volume>2011</volume><issue>127</issue><fpage>15</fpage><lpage>27</lpage><pub-id pub-id-type="doi">10.3897/zookeys.127.1824</pub-id></mixed-citation></tp:treatment-meta><tp:nomenclature><tp:taxon-name>
                    	<tp:taxon-name-part taxon-name-part-type="genus">Quasi</tp:taxon-name-part>
                    <object-id xmlns:xlink="http://www.w3.org/1999/xlink" xlink:type="simple">urn:lsid:zoobank.org:act:CD9618A4-E458-4B16-A7D6-0D188D77042E</object-id>
                    <object-id xmlns:xlink="http://www.w3.org/1999/xlink" xlink:type="simple">http://species-id.net/wiki/Quasi</object-id>
                    </tp:taxon-name><tp:taxon-status xmlns:xlink="http://www.w3.org/1999/xlink" xlink:type="simple">gen. n.</tp:taxon-status><xref ref-type="fig" rid="F1">Figs 1A–C</xref><xref ref-type="fig" rid="F3">3</xref><xref ref-type="fig" rid="F5">5</xref></tp:nomenclature><tp:treatment-sec sec-type="Type species"><title>Type species.</title><p><italic><tp:taxon-name>Quasi fisheri</tp:taxon-name></italic> sp. n.</p></tp:treatment-sec><tp:treatment-sec sec-type="Diagnosis"><title>Diagnosis.</title><p>Body shape arched; colouration non-metallic pale brown; head width slightly smaller than thorax width; shape hemispherical; postocular ridge and occiput <!--PageBreak-->rounded; posterior margin of eye rounded; eyes bare; three ocelli present, medial ocellus slightly smaller; position of antennae on head nearer to mouthparts; eyes contiguous above antennal base, not contiguous below; palpi absent; proboscis much shorter than head length; flagellum shape stylate, apex with terminal seta; thorax with postpronotal lobes enlarged, medially contiguous to form collar; subscutellum not enlarged, barely visible; legs with tibial spines absent; pulvilli present; legs not greatly elongated; wing hyaline, markings absent; costa ending in radial field; costal margin straight; humeral crossvein absent; radial veins meeting wing margin before wing apex; R1 slightly inflated distally at pterostigma; R2+3 present, reaching wing margin; R4+5 present as very<!--PageBreak--> short, single vein, not reaching wing margin; medial vein compliment with only one M vein present; discal cell absent; medial vein very short, not reaching wing margin; cell m3 absent; crossvein 2r-m absent; Cu reduced, not reaching wing margin; anal lobe not enlarged; alula well developed; abdomen smooth, shape rounded, cylindrical, similar width to thorax.</p></tp:treatment-sec><tp:treatment-sec sec-type="Etymology"><title>Etymology.</title><p>Derived from Latin <italic>quasi</italic>, appearing as if resembling; referring to the likeness of this species to members of <italic><tp:taxon-name>Terphis</tp:taxon-name></italic>.</p></tp:treatment-sec><tp:treatment-sec sec-type="Comments"><title>Comments.</title><p>This genus is represented by only a single species <italic><tp:taxon-name>Quasi fisheri</tp:taxon-name></italic> sp. n. from Veracruz, Mexico. It is closely related to <italic><tp:taxon-name>Terphis</tp:taxon-name></italic> and <italic><tp:taxon-name>Philopota</tp:taxon-name></italic> based on reduction in wing veins. The position of the antennae, proximate to the reduced mouthparts, reduced wing venation and absence of abdominal tubercles readily differentiates this genus from all other philopotine genera.</p><fig id="F3" position="float" orientation="portrait"><label>Figure 3.</label><caption><p><italic><tp:taxon-name>Quasi fisheri</tp:taxon-name></italic> gen. <italic>et</italic> sp. n., male, anterolateral view [Morphbank: 693076]. Body length = 6.0 mm.</p></caption><graphic xmlns:xlink="http://www.w3.org/1999/xlink" xlink:href="ZooKeys-127-015-g003.jpg" position="float" orientation="portrait" xlink:type="simple"/></fig><fig id="F4" position="float" orientation="portrait"><label>Figure 4.</label><caption><p><italic><tp:taxon-name>Quasi fisheri</tp:taxon-name></italic> gen. <italic>et</italic> sp. n., male, dorsal view [Morphbank: 693077]. Body length = 6.0 mm.</p></caption><graphic xmlns:xlink="http://www.w3.org/1999/xlink" xlink:href="ZooKeys-127-015-g004.jpg" position="float" orientation="portrait" xlink:type="simple"/></fig><fig id="F5" position="float" orientation="portrait"><label>Figure 5.</label><caption><p><italic><tp:taxon-name>Quasi fisheri</tp:taxon-name></italic> gen. <italic>et</italic> sp. n., male, anterior view [Morphbank: 693078]. Body length = 6.0 mm.</p></caption><graphic xmlns:xlink="http://www.w3.org/1999/xlink" xlink:href="ZooKeys-127-015-g005.jpg" position="float" orientation="portrait" xlink:type="simple"/></fig></tp:treatment-sec><tp:treatment-sec><!--Section generated to contain objects referenced in tp:taxon-treatment.--><fig id="F1" position="float" orientation="portrait"><label>Figure 1.</label><caption><p><italic><tp:taxon-name>Quasi fisheri</tp:taxon-name></italic> gen. <italic>et</italic> sp. n. <bold>A</bold> head and postpronotal lobes, anterior <bold>B</bold> wing <bold>C</bold> head, lateral. <italic><tp:taxon-name>Schlingeriella irwini</tp:taxon-name></italic> gen. <italic>et</italic> sp. n. <bold>D</bold> wing. <italic><tp:taxon-name>Eulonchiella eocenica</tp:taxon-name></italic> Meunier <bold>E</bold> head and postpronotal lobes, anterior <bold>F</bold> habitus <italic>in situ</italic>, lateral. Scale line = 0.2 mm.</p></caption><graphic xmlns:xlink="http://www.w3.org/1999/xlink" xlink:href="ZooKeys-127-015-g001.jpg" position="float" orientation="portrait" xlink:type="simple"/></fig></tp:treatment-sec></tp:taxon-treatment>
