# Supplementary material for: New genera of philopotine spider flies (Diptera, Acroceridae) with a key to living and fossil genera
Source: Zookeys. 2011 Sep 8;(127):15–27. doi: 10.3897/zookeys.127.1824 (PMC3175128; doi:10.3897/zookeys.127.1824)
Supplement: XML Treatment for Quasi fisheri [file zookeys.127.1824-treatment3.xml]

<!DOCTYPE tp:taxon-treatment
  PUBLIC "-//TaxonX//DTD Taxonomic Treatment Publishing DTD v0 20100105//EN" "tax-treatment-NSO.dtd">
<tp:taxon-treatment xmlns:tp="http://www.plazi.org/taxpub"><tp:treatment-meta><mixed-citation publication-type="journal"><person-group><name><surname>Gillung</surname><given-names>Jéssica P.</given-names></name><name><surname>Winterton</surname><given-names>Shaun L.</given-names></name></person-group><article-title>New genera of philopotine spider flies (Diptera, Acroceridae) with a key to living and fossil genera</article-title><source>Zookeys</source><day>8</day><month>9</month><year>2011</year><volume>2011</volume><issue>127</issue><fpage>15</fpage><lpage>27</lpage><pub-id pub-id-type="doi">10.3897/zookeys.127.1824</pub-id></mixed-citation></tp:treatment-meta><tp:nomenclature><tp:taxon-name>
                    	<tp:taxon-name-part taxon-name-part-type="genus">Quasi</tp:taxon-name-part>
                    	<tp:taxon-name-part taxon-name-part-type="species">fisheri</tp:taxon-name-part>
                    <object-id xmlns:xlink="http://www.w3.org/1999/xlink" xlink:type="simple">urn:lsid:zoobank.org:act:373C7B1F-51DF-4D7C-95FC-F91060433501</object-id>
                    <object-id xmlns:xlink="http://www.w3.org/1999/xlink" xlink:type="simple">http://species-id.net/wiki/Quasi_fisheri</object-id>
                    </tp:taxon-name><tp:taxon-status xmlns:xlink="http://www.w3.org/1999/xlink" xlink:type="simple">sp. n.</tp:taxon-status></tp:nomenclature><tp:treatment-sec sec-type="Type material"><title>Type material.</title><p><bold>Holotype</bold> male, MEXICO: Veracruz: Córdoba, 12-25.vii.1964, E. Fisher, D. Verity [18.896, -96.923] (CSCA).</p></tp:treatment-sec><tp:treatment-sec sec-type="Description"><title>Description.</title><p>Medium body size (male body: 6.0 mm), male wing almost as long as the body (male wing: 5.3 mm); <italic>Head</italic>. Eyes, antennae, face and occiput brown, occiput as narrow as the ocellar tubercle, ocelli brown, antennal tubercle brown and smaller than pedicel. <italic>Thorax</italic>. Postpronotal lobes, mesothorax, scutellum, subscutellum and coxae light brown with darker longitudinal markings, legs and lower calypter yel<!--PageBreak-->lowish brown, pulvilli yellow, tarsal claws black, haltere yellow, wing hyaline with yellow veins. <italic>Abdomen</italic>. Tergites brown, with lateral margins yellow, sternites dark brown.</p><p><italic>Male genitalia</italic>. The genitalia were not dissected because the holotype is the only specimen available. Genitalic dissection is not necessary to diagnose the genus, since it can be differentiated based on external characters.</p></tp:treatment-sec><tp:treatment-sec sec-type="Etymology"><title>Etymology.</title><p>This species is named in honor of Eric Fisher, the collector of the only known specimen of this unusual species.</p></tp:treatment-sec></tp:taxon-treatment>
