# Supplementary material for: New genera of philopotine spider flies (Diptera, Acroceridae) with a key to living and fossil genera
Source: Zookeys. 2011 Sep 8;(127):15–27. doi: 10.3897/zookeys.127.1824 (PMC3175128; doi:10.3897/zookeys.127.1824)
Supplement: XML Treatment for Schlingeriella [file zookeys.127.1824-treatment4.xml]

<!DOCTYPE tp:taxon-treatment
  PUBLIC "-//TaxonX//DTD Taxonomic Treatment Publishing DTD v0 20100105//EN" "tax-treatment-NSO.dtd">
<tp:taxon-treatment xmlns:tp="http://www.plazi.org/taxpub"><tp:treatment-meta><mixed-citation publication-type="journal"><person-group><name><surname>Gillung</surname><given-names>Jéssica P.</given-names></name><name><surname>Winterton</surname><given-names>Shaun L.</given-names></name></person-group><article-title>New genera of philopotine spider flies (Diptera, Acroceridae) with a key to living and fossil genera</article-title><source>Zookeys</source><day>8</day><month>9</month><year>2011</year><volume>2011</volume><issue>127</issue><fpage>15</fpage><lpage>27</lpage><pub-id pub-id-type="doi">10.3897/zookeys.127.1824</pub-id></mixed-citation></tp:treatment-meta><tp:nomenclature><tp:taxon-name>
                    	<tp:taxon-name-part taxon-name-part-type="genus">Schlingeriella</tp:taxon-name-part>
                    <object-id xmlns:xlink="http://www.w3.org/1999/xlink" xlink:type="simple">urn:lsid:zoobank.org:act:99EAC1BE-4A6F-43E0-B61A-6460BF68694E</object-id>
                    <object-id xmlns:xlink="http://www.w3.org/1999/xlink" xlink:type="simple">http://species-id.net/wiki/Schlingeriella</object-id>
                    </tp:taxon-name><tp:taxon-status xmlns:xlink="http://www.w3.org/1999/xlink" xlink:type="simple">gen. n.</tp:taxon-status><xref ref-type="fig" rid="F1">Figs 1D</xref><xref ref-type="fig" rid="F6">6</xref><xref ref-type="fig" rid="F7">7</xref></tp:nomenclature><tp:treatment-sec sec-type="Type species"><title>Type species.</title><p><italic><tp:taxon-name>Schlingeriella irwini</tp:taxon-name></italic> sp. n.</p></tp:treatment-sec><tp:treatment-sec sec-type="Diagnosis"><title>Diagnosis.</title><p>Body shape arched; colouration non-metallic dark brown; head width much smaller than thorax (female) or slightly smaller than thorax (male); head spherical; postocular ridge and occiput extended posteriorly into slight ridge; posterior margin of eye rounded; eyes bare; position of antennae on head near middle of frons, slightly nearer to mouthparts; eyes contiguous above antennal base, not contiguous below; palpi present; proboscis longer than head; antennal flagellum stylate, apex with terminal seta; thorax with postpronotal lobes enlarged, medially contiguous to form collar; subscutellum enlarged; legs not greatly elongated; tibial spines absent; pulvilli present; wing hyaline, markings absent; costa ending in radial field; costal margin straight in both sexes; humeral crossvein absent; radial veins meeting wing margin before wing apex; R1 inflated distally at pterostigma; R2+3 present; R4+5 present as single vein, slightly curved anteriorly midway; veins M1, M2 and M3 present; discal cell absent; medial veins reaching wing margin (or nearly so); cell <italic>m3</italic> absent; crossvein 2r-m absent; Cu reduced, not reaching wing margin; anal lobe not enlarged; alula well developed; abdomen smooth, rounded, cylindrical in shape, similar width to thorax (male) or greatly rounded, inflated (female).</p></tp:treatment-sec><tp:treatment-sec sec-type="Etymology"><title>Etymology.</title><p>This genus is named in honor of Evert I. Schlinger, not only a collector of specimens of this species, but a foremost expert on world <tp:taxon-name>Acroceridae</tp:taxon-name> taxonomy and patron of dipterology.</p></tp:treatment-sec><tp:treatment-sec sec-type="Comments"><title>Comments.</title><p>This genus is represented by only a single species (<italic><tp:taxon-name>Schlingeriella irwini</tp:taxon-name></italic> sp. n.) from New Caledonia. <xref ref-type="bibr" rid="B15">Winterton et al. (2007)</xref> included DNA sequences for this genus in their phylogenetic analysis of the family, placing it close to the New Zealand genus <italic><tp:taxon-name>Helle</tp:taxon-name></italic>. <italic><tp:taxon-name>Schlingeriella</tp:taxon-name></italic> gen n. can be differentiated from all other philopotine genera by a combination of the following characters: inflated vein R1 apically, medial veins mostly reaching the wing margin, absence of all wing cells except cell <italic>br</italic>, apilose eyes and elongate mouthparts. There is dramatic sexual dimorphism in body size, with females considerably larger than the diminutive males; males of this genus are some of the smallest acrocerids known.</p><fig id="F6" position="float" orientation="portrait"><label>Figure 6.</label><caption><p><italic><tp:taxon-name>Schlingeriella irwini</tp:taxon-name></italic> gen. <italic>et</italic> sp. n., male, lateral view [Morphbank: 693079]. Body length = 2.4 mm.</p></caption><graphic xmlns:xlink="http://www.w3.org/1999/xlink" xlink:href="ZooKeys-127-015-g006.jpg" position="float" orientation="portrait" xlink:type="simple"/></fig><fig id="F7" position="float" orientation="portrait"><label>Figure 7.</label><caption><p><italic><tp:taxon-name>Schlingeriella irwini</tp:taxon-name></italic> gen. <italic>et</italic> sp. n., female, lateral view [Morphbank: 693080]. Body length = 4.4 mm.</p></caption><graphic xmlns:xlink="http://www.w3.org/1999/xlink" xlink:href="ZooKeys-127-015-g007.jpg" position="float" orientation="portrait" xlink:type="simple"/></fig></tp:treatment-sec><tp:treatment-sec><!--Section generated to contain objects referenced in tp:taxon-treatment.--><fig id="F1" position="float" orientation="portrait"><label>Figure 1.</label><caption><p><italic><tp:taxon-name>Quasi fisheri</tp:taxon-name></italic> gen. <italic>et</italic> sp. n. <bold>A</bold> head and postpronotal lobes, anterior <bold>B</bold> wing <bold>C</bold> head, lateral. <italic><tp:taxon-name>Schlingeriella irwini</tp:taxon-name></italic> gen. <italic>et</italic> sp. n. <bold>D</bold> wing. <italic><tp:taxon-name>Eulonchiella eocenica</tp:taxon-name></italic> Meunier <bold>E</bold> head and postpronotal lobes, anterior <bold>F</bold> habitus <italic>in situ</italic>, lateral. Scale line = 0.2 mm.</p></caption><graphic xmlns:xlink="http://www.w3.org/1999/xlink" xlink:href="ZooKeys-127-015-g001.jpg" position="float" orientation="portrait" xlink:type="simple"/></fig></tp:treatment-sec><ref-list><ref id="B15"><mixed-citation xmlns:xlink="http://www.w3.org/1999/xlink" xlink:type="simple"><person-group><name name-style="western"><surname>Winterton</surname><given-names>SL</given-names></name><name name-style="western"><surname>Wiegmann</surname><given-names>BM</given-names></name><name name-style="western"><surname>Schlinger</surname><given-names>EI</given-names></name></person-group> (<year>2007</year>)<article-title> Phylogeny and Bayesian divergence time estimations of small-headed flies (Diptera: Acroceridae) using multiple molecular markers</article-title>. <source>Molecular Phylogenetics and Evolution</source><volume>43</volume>, <fpage>808</fpage>–<lpage>832</lpage>.</mixed-citation></ref></ref-list></tp:taxon-treatment>
