# Supplementary material for: New genera of philopotine spider flies (Diptera, Acroceridae) with a key to living and fossil genera
Source: Zookeys. 2011 Sep 8;(127):15–27. doi: 10.3897/zookeys.127.1824 (PMC3175128; doi:10.3897/zookeys.127.1824)
Supplement: XML Treatment for Schlingeriella irwini [file zookeys.127.1824-treatment5.xml]

<!DOCTYPE tp:taxon-treatment
  PUBLIC "-//TaxonX//DTD Taxonomic Treatment Publishing DTD v0 20100105//EN" "tax-treatment-NSO.dtd">
<tp:taxon-treatment xmlns:tp="http://www.plazi.org/taxpub"><tp:treatment-meta><mixed-citation publication-type="journal"><person-group><name><surname>Gillung</surname><given-names>Jéssica P.</given-names></name><name><surname>Winterton</surname><given-names>Shaun L.</given-names></name></person-group><article-title>New genera of philopotine spider flies (Diptera, Acroceridae) with a key to living and fossil genera</article-title><source>Zookeys</source><day>8</day><month>9</month><year>2011</year><volume>2011</volume><issue>127</issue><fpage>15</fpage><lpage>27</lpage><pub-id pub-id-type="doi">10.3897/zookeys.127.1824</pub-id></mixed-citation></tp:treatment-meta><tp:nomenclature><tp:taxon-name>
                    	<tp:taxon-name-part taxon-name-part-type="genus">Schlingeriella</tp:taxon-name-part>
                    	<tp:taxon-name-part taxon-name-part-type="species">irwini</tp:taxon-name-part>
                    <object-id xmlns:xlink="http://www.w3.org/1999/xlink" xlink:type="simple">urn:lsid:zoobank.org:act:9AF204C7-FA7F-4DBC-B71D-4FFFCE367FB4</object-id>
                    <object-id xmlns:xlink="http://www.w3.org/1999/xlink" xlink:type="simple">http://species-id.net/wiki/Schlingeriella_irwini</object-id>
                    </tp:taxon-name><tp:taxon-status xmlns:xlink="http://www.w3.org/1999/xlink" xlink:type="simple">sp. n.</tp:taxon-status></tp:nomenclature><tp:treatment-sec sec-type="Genbank accessions"><title>Genbank accessions.</title><p>AY144402.1, AY140881.1, AF539888.1</p></tp:treatment-sec><tp:treatment-sec sec-type="Type material"><title>Type material.</title><p><bold>Holotype</bold> male, New Caledonia: Riviere Bleue, refuse area, 700’, 28.xi.1992 E. &amp; M. Schlinger, at <italic><tp:taxon-name>Scaveola</tp:taxon-name></italic> flower, prey of green crab spider [-22.112, 166.677] (MNHN) (EIS013911).</p></tp:treatment-sec><tp:treatment-sec sec-type="Paratypes"><title>Paratypes.</title><p>New Caledonia: 3 males, 1 female, Riviere Bleue, same data as holotype (CAS, EIS013912, 013913) (CSCA, 013914, 013915); male, Riviere Bleue, 600’, 19.6 km on Riviere Bleue Road. M.T., 16-17.xi.1992, E. &amp; M. Schlinger coll. (EIS013910); female, Riviere Bleue, 700’, Malaise, 6-16.xi.1992, E. &amp; M. Schlinger, D. Webb; 1 male, 1 female [abdomen only], Mt. Nihgua, Nov. 2000, E. I. Schlinger &amp; L. J. Boutin [voucher specimens from <xref ref-type="bibr" rid="B15">Winterton et al. (2007)</xref>] (EIS007431, male; EIS011170, female) (CAS); 1 female, Col d’Amieu Forestry Camp, 450m 17-18.x.1978, J. S. Dugdale, Malaise trap [-21.576, 165.740] (EIS013909) (CAS); 1 male, Mt. Ouin, 1100m, 9.xi.2002, C. Burwell &amp; G. Monteith, pyrethrum, trees &amp; logs (-22.016, 166.466) (QM).</p></tp:treatment-sec><tp:treatment-sec sec-type="Description"><title>Description.</title><p>Male with small body size (male body: 2.4 mm) and wing as long as the body (male wing: 2.5 mm), female with medium body size (female body: 4.4 mm) and wing longer than the body (female wing: 6.0 mm). <italic>Head</italic>. Eyes, occiput and ocellar tubercle dark brown, occiput wider than the face; ocelli shining light brown, antennal tubercle shining black, antennae light brown, face black, clypeus shining brown, as long as the antennae, proboscis yellow. <italic>Thorax</italic>. Uniform dark brown with short whitish pile; coxae yellow, legs dark yellow, femora with darker yellow-brown suffusion, lower calypter and haltere pale yellow, wings hyaline with brown veins. <italic>Abdomen</italic>. Dark brown; female tergites I-II entirely brown, tergites III-VI with the anterior half yellow and the posterior half brown, sternites brown.</p></tp:treatment-sec><tp:treatment-sec sec-type="Etymology"><title>Etymology.</title><p>This species is named in honour of Michael E. Irwin.</p><sec sec-type="Key to world genera of living and fossil Philopotinae"><title>Key to world genera of living and fossil <tp:taxon-name>Philopotinae</tp:taxon-name></title><table-wrap content-type="key" position="anchor" orientation="portrait"><table><tbody><tr><td rowspan="1" colspan="1">1</td><td rowspan="1" colspan="1">Wing venation reduced, with only one basal cell (br) present (<xref ref-type="fig" rid="F1">Fig. 1B, D</xref>)</td><td rowspan="1" colspan="1"><bold>7</bold></td></tr><tr><td rowspan="1" colspan="1">–</td><td rowspan="1" colspan="1">Wing venation relatively complete, with additional cells d, bm, cu-p and basal r4+5 present (<xref ref-type="fig" rid="F1">Fig. 1E</xref>)</td><td rowspan="1" colspan="1"><bold>2</bold></td></tr><tr><td rowspan="1" colspan="1">2</td><td rowspan="1" colspan="1">Palpi present</td><td rowspan="1" colspan="1"><bold>4</bold></td></tr><tr><td rowspan="1" colspan="1">–</td><td rowspan="1" colspan="1">Palpi absent</td><td rowspan="1" colspan="1"><bold>3</bold></td></tr><tr><td rowspan="1" colspan="1">3</td><td rowspan="1" colspan="1">Eyes densely pilose (South Africa and Madagascar)</td><td rowspan="1" colspan="1"><italic><tp:taxon-name>Thyllis</tp:taxon-name></italic> Erichson, 1840</td></tr><tr><td rowspan="1" colspan="1">–</td><td rowspan="1" colspan="1">Eyes very sparsely pilose or bare (Madagascar)</td><td rowspan="1" colspan="1"><italic><tp:taxon-name>Parahelle</tp:taxon-name></italic> Schlinger, 1961</td></tr><tr><td rowspan="1" colspan="1">4</td><td rowspan="1" colspan="1">Eyes pilose</td><td rowspan="1" colspan="1"><bold>6</bold></td></tr><tr><td rowspan="1" colspan="1">–</td><td rowspan="1" colspan="1">Eyes apilose</td><td rowspan="1" colspan="1"><bold>5</bold></td></tr><tr><td rowspan="1" colspan="1">5</td><td rowspan="1" colspan="1">Eyes contiguous below antennae; humeral crossvein present; vein R1 not inflated (Baltic amber) (<xref ref-type="fig" rid="F1">Figs 1E-G</xref>, <xref ref-type="fig" rid="F2">2</xref>)</td><td rowspan="1" colspan="1"><italic><tp:taxon-name>Eulonchiella</tp:taxon-name></italic> Meunier, 1912</td></tr><tr><td rowspan="1" colspan="1">–</td><td rowspan="1" colspan="1">Eyes separate below antennae; humeral crossvein absent; vein R1 inflated at pterostigma (New Zealand)</td><td rowspan="1" colspan="1"><italic><tp:taxon-name>Helle</tp:taxon-name></italic> Osten Sacken, 1896</td></tr><tr><td rowspan="1" colspan="1">6</td><td rowspan="1" colspan="1">Legs relatively very long; male with tufted projection at the base of costa (Madagascar)</td><td rowspan="1" colspan="1"><italic><tp:taxon-name>Dimacrocolus</tp:taxon-name></italic> Schlinger, 1961</td></tr><tr><td rowspan="1" colspan="1">–</td><td rowspan="1" colspan="1">Legs of normal length; male without tufted projection at the base of costa (South America)</td><td rowspan="1" colspan="1"><italic><tp:taxon-name>Megalybus</tp:taxon-name></italic> Philippi, 1865</td></tr><tr><td rowspan="1" colspan="1">7</td><td rowspan="1" colspan="1">Eyes pilose</td><td rowspan="1" colspan="1"><bold>12<!--PageBreak--></bold></td></tr><tr><td rowspan="1" colspan="1">–</td><td rowspan="1" colspan="1">Eyes apilose</td><td rowspan="1" colspan="1"><bold>8</bold></td></tr><tr><td rowspan="1" colspan="1">8</td><td rowspan="1" colspan="1">Mouthparts equal to, or longer than head length</td><td rowspan="1" colspan="1"><bold>9</bold></td></tr><tr><td rowspan="1" colspan="1">–</td><td rowspan="1" colspan="1">Mouthparts much shorter than head length</td><td rowspan="1" colspan="1"><bold>10</bold></td></tr><tr><td rowspan="1" colspan="1">9</td><td rowspan="1" colspan="1">Wing veins reaching wing margin; M2 not connected to M vein, unsclerotized and discontinuous basally; vein R1 inflated at pterostigma (New Caledonia) (<xref ref-type="fig" rid="F1">Figs 1D</xref>, <xref ref-type="fig" rid="F6">6–7</xref>)</td><td rowspan="1" colspan="1"><italic><tp:taxon-name>Schlingeriella</tp:taxon-name></italic> gen. n.</td></tr><tr><td rowspan="1" colspan="1">–</td><td rowspan="1" colspan="1">Wing veins not reaching wing margin (<xref ref-type="bibr" rid="B5">Hennig 1966</xref>: Fig. 11), M2 originating on M vein, sclerotized and continuous basally; vein R1 not inflated at pterostigma (Baltic amber)</td><td rowspan="1" colspan="1"><italic><tp:taxon-name>Prophilopota</tp:taxon-name></italic> Hennig, 1966</td></tr><tr><td rowspan="1" colspan="1">10</td><td rowspan="1" colspan="1">Three pairs of tubercles present on segments II - IV of abdomen; occiput extended posteriorly to form an acute ridge (South America)</td><td rowspan="1" colspan="1"><italic><tp:taxon-name>Terphis</tp:taxon-name></italic> Erichson, 1840</td></tr><tr><td rowspan="1" colspan="1">–</td><td rowspan="1" colspan="1">Abdomen without tubercles; occiput rounded, not extended posteriorly</td><td rowspan="1" colspan="1"><bold>11</bold></td></tr><tr><td rowspan="1" colspan="1">11</td><td rowspan="1" colspan="1">Antenna on ventral side of head, adjacent to mouthparts; abdomen conical (Mexico) (<xref ref-type="fig" rid="F1">Figs 1A-C</xref>, <xref ref-type="fig" rid="F3">3</xref><xref ref-type="fig" rid="F4"/>–<xref ref-type="fig" rid="F5">5</xref>)</td><td rowspan="1" colspan="1"><italic><tp:taxon-name>Quasi</tp:taxon-name></italic> gen. n.</td></tr><tr><td rowspan="1" colspan="1">–</td><td rowspan="1" colspan="1">Antennae on lower front side of head, but not adjacent to mouthparts; abdomen rounded (Africa)</td><td rowspan="1" colspan="1"><italic><tp:taxon-name>Africaterphis</tp:taxon-name></italic> Schlinger, 1968</td></tr><tr><td rowspan="1" colspan="1">12</td><td rowspan="1" colspan="1">Large hemispherical head; posterior margin of eye emarginate; mouthparts shorter than head; occiput rounded; postpronotal lobes proximate but not contiguous medially (Baltic amber)</td><td rowspan="1" colspan="1"><italic><tp:taxon-name>Archaeterphis</tp:taxon-name></italic> Hauser &amp; Winterton, 2007</td></tr><tr><td rowspan="1" colspan="1">–</td><td rowspan="1" colspan="1">Head smaller and almost spherical, eye not emarginate posteriorly; mouthparts elongate, longer than head, occiput extended posteriorly to form acute ridge; postpronotal lobes contiguous medially</td><td rowspan="1" colspan="1"><bold>13</bold></td></tr><tr><td rowspan="1" colspan="1">13</td><td rowspan="1" colspan="1">Palpi present (Palaearctic)</td><td rowspan="1" colspan="1"><italic><tp:taxon-name>Oligoneura</tp:taxon-name></italic> Bigot, 1878</td></tr><tr><td rowspan="1" colspan="1">–</td><td rowspan="1" colspan="1">Palpi absent (Neotropical)</td><td rowspan="1" colspan="1"><italic><tp:taxon-name>Philopota</tp:taxon-name></italic> Wiedemann, 1830</td></tr></tbody></table></table-wrap></sec></tp:treatment-sec><tp:treatment-sec><!--Section generated to contain objects referenced in tp:taxon-treatment.--><fig id="F1" position="float" orientation="portrait"><label>Figure 1.</label><caption><p><italic><tp:taxon-name>Quasi fisheri</tp:taxon-name></italic> gen. <italic>et</italic> sp. n. <bold>A</bold> head and postpronotal lobes, anterior <bold>B</bold> wing <bold>C</bold> head, lateral. <italic><tp:taxon-name>Schlingeriella irwini</tp:taxon-name></italic> gen. <italic>et</italic> sp. n. <bold>D</bold> wing. <italic><tp:taxon-name>Eulonchiella eocenica</tp:taxon-name></italic> Meunier <bold>E</bold> head and postpronotal lobes, anterior <bold>F</bold> habitus <italic>in situ</italic>, lateral. Scale line = 0.2 mm.</p></caption><graphic xmlns:xlink="http://www.w3.org/1999/xlink" xlink:href="ZooKeys-127-015-g001.jpg" position="float" orientation="portrait" xlink:type="simple"/></fig><fig id="F2" position="float" orientation="portrait"><label>Figure 2.</label><caption><p><italic><tp:taxon-name>Eulonchiella eocenica</tp:taxon-name></italic> Meunier (Baltic Amber). Body length = ca. 4.5 mm.</p></caption><graphic xmlns:xlink="http://www.w3.org/1999/xlink" xlink:href="ZooKeys-127-015-g002.jpg" position="float" orientation="portrait" xlink:type="simple"/></fig><fig id="F6" position="float" orientation="portrait"><label>Figure 6.</label><caption><p><italic><tp:taxon-name>Schlingeriella irwini</tp:taxon-name></italic> gen. <italic>et</italic> sp. n., male, lateral view [Morphbank: 693079]. Body length = 2.4 mm.</p></caption><graphic xmlns:xlink="http://www.w3.org/1999/xlink" xlink:href="ZooKeys-127-015-g006.jpg" position="float" orientation="portrait" xlink:type="simple"/></fig><fig id="F3" position="float" orientation="portrait"><label>Figure 3.</label><caption><p><italic><tp:taxon-name>Quasi fisheri</tp:taxon-name></italic> gen. <italic>et</italic> sp. n., male, anterolateral view [Morphbank: 693076]. Body length = 6.0 mm.</p></caption><graphic xmlns:xlink="http://www.w3.org/1999/xlink" xlink:href="ZooKeys-127-015-g003.jpg" position="float" orientation="portrait" xlink:type="simple"/></fig><fig id="F4" position="float" orientation="portrait"><label>Figure 4.</label><caption><p><italic><tp:taxon-name>Quasi fisheri</tp:taxon-name></italic> gen. <italic>et</italic> sp. n., male, dorsal view [Morphbank: 693077]. Body length = 6.0 mm.</p></caption><graphic xmlns:xlink="http://www.w3.org/1999/xlink" xlink:href="ZooKeys-127-015-g004.jpg" position="float" orientation="portrait" xlink:type="simple"/></fig><fig id="F5" position="float" orientation="portrait"><label>Figure 5.</label><caption><p><italic><tp:taxon-name>Quasi fisheri</tp:taxon-name></italic> gen. <italic>et</italic> sp. n., male, anterior view [Morphbank: 693078]. Body length = 6.0 mm.</p></caption><graphic xmlns:xlink="http://www.w3.org/1999/xlink" xlink:href="ZooKeys-127-015-g005.jpg" position="float" orientation="portrait" xlink:type="simple"/></fig></tp:treatment-sec><ref-list><ref id="B15"><mixed-citation xmlns:xlink="http://www.w3.org/1999/xlink" xlink:type="simple"><person-group><name name-style="western"><surname>Winterton</surname><given-names>SL</given-names></name><name name-style="western"><surname>Wiegmann</surname><given-names>BM</given-names></name><name name-style="western"><surname>Schlinger</surname><given-names>EI</given-names></name></person-group> (<year>2007</year>)<article-title> Phylogeny and Bayesian divergence time estimations of small-headed flies (Diptera: Acroceridae) using multiple molecular markers</article-title>. <source>Molecular Phylogenetics and Evolution</source><volume>43</volume>, <fpage>808</fpage>–<lpage>832</lpage>.</mixed-citation></ref><ref id="B5"><mixed-citation xmlns:xlink="http://www.w3.org/1999/xlink" xlink:type="simple"><person-group><name name-style="western"><surname>Hennig</surname><given-names>W</given-names></name></person-group> (<year>1966</year>)<article-title> Spinnenparasiten der Familie Acroceridae im baltischen Bernstein</article-title>. <source>Stuttgarter Beiträge zur Naturkunde</source><volume>165</volume>, <fpage>1</fpage>–<lpage>21</lpage>.<!--PageBreak--></mixed-citation></ref></ref-list></tp:taxon-treatment>
